# Supplementary material for: Diaqua­bis­(1H-imidazole-4-carboxyl­ato-κ2 N 3,O)cobalt(II)
Source: Acta Crystallogr Sect E Struct Rep Online. 2012 Sep 8;68(Pt 10):m1246. doi: 10.1107/S1600536812037579 (PMC3470135; doi:10.1107/S1600536812037579)
Supplement: Supplementary file 1 [file e-68-m1246-sup1.cif]

##############################################################################
#                                                                            #
# This CIF contains the data in a paper accepted for publication in          #
# Acta Crystallographica Section E. It conforms to the requirements of       #
# Notes for Authors for Acta Crystallographica Section E, and has been       #
# peer reviewed under the auspices of the IUCr Commission on Journals.       #
#                                                                            #
# Full details of the Crystallographic Information File format               #
# are given in the paper "The Crystallographic Information File (CIF):       #
# a New Standard Archive File for Crystallography" by S. R. Hall, F. H.      #
# Allen and I. D. Brown [Acta Cryst. (1991), A47, 655-685].                  #
#                                                                            #
# The current version of the core CIF dictionary is obtainable from          #
# ftp://ftp.iucr.org/pub/cif_core.dic.                                       #
#                                                                            #
# Software is freely available for graphical display of the structure(s)     #
# in this CIF. For information consult the CIF software page                 #
# http://www.iucr.org/resources/cif/software.                                #
#                                                                            #
# This file may be used for bona fide research purposes within the           #
# scientific community so long as proper attribution is given to the journal # 
# article from which it was obtained.                                        #
#                                                                            #
##############################################################################
data_I
_audit_creation_method     SHELXL-97
_chemical_name_systematic
;
Diaquabis(1<i>H</i>-imidazole-4-carboxylato-
\k^2^<i>N</i>^3^,<i>O</i>)cobalt(II)
;
_chemical_name_common     ?
_chemical_formula_moiety     'C8 H10 Co N4 O6'
_chemical_formula_sum     'C8 H10 Co N4 O6'
_chemical_formula_iupac     '[Co (C4 H3 N2 O2)2 (H2 O)2]'
_chemical_formula_weight     317.13
_chemical_melting_point     ?
_symmetry_cell_setting     orthorhombic
_symmetry_space_group_name_H-M     'P c c n'
_symmetry_space_group_name_Hall     '-P 2ab 2ac'
loop_
    _symmetry_equiv_pos_as_xyz
    'x, y, z'
    '-x+1/2, -y+1/2, z'
    'x+1/2, -y, -z+1/2'
    '-x, y+1/2, -z+1/2'
    '-x, -y, -z'
    'x-1/2, y-1/2, -z'
    '-x-1/2, y, z-1/2'
    'x, -y-1/2, z-1/2'
_cell_length_a     7.1216(18)
_cell_length_b     11.780(3)
_cell_length_c     13.536(3)
_cell_angle_alpha     90.00
_cell_angle_beta     90.00
_cell_angle_gamma     90.00
_cell_volume     1135.6(5)
_cell_formula_units_Z     4
_cell_measurement_reflns_used     2075
_cell_measurement_theta_min     3.01
_cell_measurement_theta_max     27.27
_cell_measurement_temperature     298(2)
_exptl_crystal_description     Block
_exptl_crystal_colour     Red
_exptl_crystal_size_max     0.35
_exptl_crystal_size_mid     0.33
_exptl_crystal_size_min     0.30
_exptl_crystal_density_diffrn     1.855
_exptl_crystal_density_meas     ?
_exptl_crystal_density_method     'not measured'
_exptl_crystal_F_000     644
_exptl_absorpt_coefficient_mu     1.543
_exptl_absorpt_correction_type     multi-scan
_exptl_absorpt_process_details     '(SADABS; Bruker, 2001)'
_exptl_absorpt_correction_T_min     0.6141
_exptl_absorpt_correction_T_max     0.6546
_exptl_special_details
;
;
_diffrn_ambient_temperature     298(2)
_diffrn_radiation_type     MoK\a
_diffrn_radiation_wavelength     0.71073
_diffrn_radiation_source     'fine-focus sealed tube'
_diffrn_radiation_monochromator     graphite
_diffrn_measurement_device_type     'Bruker APEXII CCD'
_diffrn_measurement_method     '\f and \w scans'
_diffrn_detector_area_resol_mean     ?
_diffrn_reflns_number     6171
_diffrn_reflns_av_R_equivalents     0.0244
_diffrn_reflns_av_sigmaI/netI     0.0191
_diffrn_reflns_theta_min     3.01
_diffrn_reflns_theta_max     27.00
_diffrn_reflns_theta_full     27.00
_diffrn_measured_fraction_theta_max     0.995
_diffrn_measured_fraction_theta_full     0.995
_diffrn_reflns_limit_h_min     -9
_diffrn_reflns_limit_h_max     9
_diffrn_reflns_limit_k_min     -12
_diffrn_reflns_limit_k_max     15
_diffrn_reflns_limit_l_min     -17
_diffrn_reflns_limit_l_max     16
_refine_special_details
;
 Refinement of F^2^ against ALL reflections.  The weighted R-factor wR and
 goodness of fit S are based on F^2^, conventional R-factors R are based
 on F, with F set to zero for negative F^2^. The threshold expression of
 F^2^ > 2sigma(F^2^) is used only for calculating R-factors(gt) etc. and is
 not relevant to the choice of reflections for refinement.  R-factors based
 on F^2^ are statistically about twice as large as those based on F, and R-
 factors based on ALL data will be even larger.
;
_reflns_number_total     1238
_reflns_number_gt     1050
_reflns_threshold_expression     I>2\s(I)
_refine_ls_structure_factor_coef     Fsqd
_refine_ls_matrix_type     full
_refine_ls_R_factor_all     0.0331
_refine_ls_R_factor_gt     0.0266
_refine_ls_wR_factor_gt     0.0702
_refine_ls_wR_factor_ref     0.0731
_refine_ls_goodness_of_fit_ref     1.082
_refine_ls_restrained_S_all     1.082
_refine_ls_number_reflns     1238
_refine_ls_number_parameters     87
_refine_ls_number_restraints     0
_refine_ls_hydrogen_treatment     constr
_refine_ls_weighting_scheme     calc
_refine_ls_weighting_details
         'calc w=1/[\s^2^(Fo^2^)+(0.0317P)^2^+0.7299P] where P=(Fo^2^+2Fc^2^)/3'
_atom_sites_solution_hydrogens     geom
_atom_sites_solution_primary     direct
_atom_sites_solution_secondary     difmap
_refine_ls_shift/su_max     0.000
_refine_ls_shift/su_mean     0.000
_refine_diff_density_max     0.292
_refine_diff_density_min     -0.253
_refine_ls_extinction_method     none
_refine_ls_extinction_coef     ?
loop_
    _atom_type_symbol
    _atom_type_description
    _atom_type_scat_dispersion_real
    _atom_type_scat_dispersion_imag
    _atom_type_scat_source
    'C' 'C' 0.0033 0.0016
                         'International Tables Vol C Tables 4.2.6.8 and 6.1.1.4'
    'H' 'H' 0.0000 0.0000
                         'International Tables Vol C Tables 4.2.6.8 and 6.1.1.4'
    'Co' 'Co' 0.3494 0.9721
                         'International Tables Vol C Tables 4.2.6.8 and 6.1.1.4'
    'N' 'N' 0.0061 0.0033
                         'International Tables Vol C Tables 4.2.6.8 and 6.1.1.4'
    'O' 'O' 0.0106 0.0060
                         'International Tables Vol C Tables 4.2.6.8 and 6.1.1.4'
_computing_data_collection     'APEX2 (Bruker, 2007)'
_computing_cell_refinement     'SAINT (Bruker, 2007)'
_computing_data_reduction     'SAINT (Bruker, 2007)'
_computing_structure_solution     'SHELXS97 (Sheldrick, 2008)'
_computing_structure_refinement     'SHELXL97 (Sheldrick, 2008)'
_computing_molecular_graphics
                    'ORTEPIII (Burnett & Johnson, 1996) and PLATON (Spek, 2009)'
_computing_publication_material     'SHELXL97 (Sheldrick, 2008)'
loop_
    _atom_site_type_symbol
    _atom_site_label
    _atom_site_fract_x
    _atom_site_fract_y
    _atom_site_fract_z
    _atom_site_U_iso_or_equiv
    _atom_site_adp_type
    _atom_site_calc_flag
    _atom_site_refinement_flags
    _atom_site_occupancy
    _atom_site_symmetry_multiplicity
    _atom_site_disorder_assembly
    _atom_site_disorder_group
    Co Co1 0.7500 0.2500 0.13193(2) 0.02397(14) Uani d S 1 2 . .
    O O1 0.95746(19) 0.17187(13) 0.22880(10) 0.0305(3) Uani d . 1 1 . .
    O O1W 0.8973(2) 0.40251(13) 0.15738(11) 0.0351(4) Uani d . 1 1 . .
    O O2 1.23719(18) 0.08486(12) 0.22678(10) 0.0302(3) Uani d . 1 1 . .
    N N1 0.9449(2) 0.18857(14) 0.03090(11) 0.0270(4) Uani d . 1 1 . .
    C C3 1.2150(3) 0.09661(18) 0.00537(15) 0.0304(4) Uani d . 1 1 . .
    H H3 1.3262 0.0569 0.0155 0.036 Uiso calc R 1 1 . .
    C C1 1.0961(3) 0.12982(16) 0.18488(14) 0.0243(4) Uani d . 1 1 . .
    C C2 1.0934(3) 0.13421(16) 0.07551(14) 0.0235(4) Uani d . 1 1 . .
    C C4 0.9791(3) 0.18410(18) -0.06466(14) 0.0314(5) Uani d . 1 1 . .
    H H4 0.9018 0.2150 -0.1131 0.038 Uiso calc R 1 1 . .
    N N2 1.1403(2) 0.12911(15) -0.08276(12) 0.0327(4) Uani d . 1 1 . .
    H H2 1.1882 0.1166 -0.1401 0.039 Uiso calc R 1 1 . .
    H H1WA 0.8364 0.4481 0.1962 0.039 Uiso d R 1 1 . .
    H H1WB 1.0072 0.3950 0.1833 0.039 Uiso d R 1 1 . .
loop_
    _atom_site_aniso_label
    _atom_site_aniso_U_11
    _atom_site_aniso_U_22
    _atom_site_aniso_U_33
    _atom_site_aniso_U_12
    _atom_site_aniso_U_13
    _atom_site_aniso_U_23
    Co1 0.0206(2) 0.0304(2) 0.0209(2) 0.00483(15) 0.000 0.000
    O1 0.0258(8) 0.0427(8) 0.0230(7) 0.0060(6) 0.0011(6) -0.0005(6)
    O1W 0.0241(8) 0.0367(8) 0.0445(9) 0.0039(6) -0.0032(6) -0.0095(7)
    O2 0.0225(7) 0.0413(8) 0.0267(7) 0.0027(6) -0.0034(6) 0.0047(6)
    N1 0.0252(9) 0.0331(9) 0.0226(8) 0.0046(7) 0.0017(6) 0.0016(7)
    C3 0.0258(10) 0.0356(11) 0.0297(10) 0.0038(8) 0.0005(8) -0.0026(9)
    C1 0.0233(10) 0.0246(9) 0.0251(9) -0.0032(7) -0.0019(8) 0.0010(8)
    C2 0.0218(10) 0.0251(9) 0.0237(9) 0.0005(7) -0.0002(7) 0.0007(7)
    C4 0.0303(11) 0.0408(12) 0.0230(10) 0.0041(9) 0.0004(8) 0.0031(9)
    N2 0.0327(10) 0.0424(10) 0.0231(8) 0.0023(8) 0.0073(7) -0.0015(7)
_geom_special_details
;
 All esds (except the esd in the dihedral angle between two l.s. planes)
 are estimated using the full covariance matrix.  The cell esds are taken
 into account individually in the estimation of esds in distances, angles
 and torsion angles; correlations between esds in cell parameters are only
 used when they are defined by crystal symmetry.  An approximate (isotropic)
 treatment of cell esds is used for estimating esds involving l.s. planes.
;
loop_
    _geom_bond_atom_site_label_1
    _geom_bond_atom_site_label_2
    _geom_bond_site_symmetry_2
    _geom_bond_distance
    _geom_bond_publ_flag
    Co1 N1 . 2.0786(16) ?
    Co1 O1W . 2.1088(15) ?
    Co1 O1 . 2.1793(14) ?
    O1 C1 . 1.254(2) ?
    O1W H1WA . 0.87 ?
    O1W H1WB . 0.86 ?
    O2 C1 . 1.269(2) ?
    N1 C4 . 1.317(2) ?
    N1 C2 . 1.376(2) ?
    C3 C2 . 1.359(3) ?
    C3 N2 . 1.361(3) ?
    C3 H3 . 0.9300 ?
    C1 C2 . 1.482(3) ?
    C4 N2 . 1.341(3) ?
    C4 H4 . 0.9300 ?
    N2 H2 . 0.8600 ?
loop_
    _geom_angle_atom_site_label_1
    _geom_angle_atom_site_label_2
    _geom_angle_atom_site_label_3
    _geom_angle_site_symmetry_1
    _geom_angle_site_symmetry_3
    _geom_angle
    _geom_angle_publ_flag
    N1 Co1 N1 2_655 . 97.72(9) ?
    N1 Co1 O1W 2_655 . 98.23(6) ?
    N1 Co1 O1W . . 94.12(6) ?
    N1 Co1 O1W 2_655 2_655 94.12(6) ?
    N1 Co1 O1W . 2_655 98.23(6) ?
    O1W Co1 O1W . 2_655 161.19(9) ?
    N1 Co1 O1 2_655 . 174.63(6) ?
    N1 Co1 O1 . . 78.23(6) ?
    O1W Co1 O1 . . 85.65(6) ?
    O1W Co1 O1 2_655 . 83.06(6) ?
    N1 Co1 O1 2_655 2_655 78.23(6) ?
    N1 Co1 O1 . 2_655 174.63(6) ?
    O1W Co1 O1 . 2_655 83.06(6) ?
    O1W Co1 O1 2_655 2_655 85.65(6) ?
    O1 Co1 O1 . 2_655 106.02(7) ?
    C1 O1 Co1 . . 114.54(12) ?
    Co1 O1W H1WA . . 112.2 ?
    Co1 O1W H1WB . . 115.5 ?
    H1WA O1W H1WB . . 105.7 ?
    C4 N1 C2 . . 105.69(16) ?
    C4 N1 Co1 . . 141.57(14) ?
    C2 N1 Co1 . . 112.73(12) ?
    C2 C3 N2 . . 105.76(18) ?
    C2 C3 H3 . . 127.1 ?
    N2 C3 H3 . . 127.1 ?
    O1 C1 O2 . . 125.17(18) ?
    O1 C1 C2 . . 116.70(16) ?
    O2 C1 C2 . . 118.13(17) ?
    C3 C2 N1 . . 109.55(17) ?
    C3 C2 C1 . . 132.70(18) ?
    N1 C2 C1 . . 117.72(16) ?
    N1 C4 N2 . . 110.91(18) ?
    N1 C4 H4 . . 124.5 ?
    N2 C4 H4 . . 124.5 ?
    C4 N2 C3 . . 108.07(17) ?
    C4 N2 H2 . . 126.0 ?
    C3 N2 H2 . . 126.0 ?
loop_
    _geom_torsion_atom_site_label_1
    _geom_torsion_atom_site_label_2
    _geom_torsion_atom_site_label_3
    _geom_torsion_atom_site_label_4
    _geom_torsion_site_symmetry_1
    _geom_torsion_site_symmetry_2
    _geom_torsion_site_symmetry_3
    _geom_torsion_site_symmetry_4
    _geom_torsion
    _geom_torsion_publ_flag
    N1 Co1 O1 C1 . . . . 1.74(14) ?
    O1W Co1 O1 C1 . . . . -93.39(14) ?
    O1W Co1 O1 C1 2_655 . . . 101.68(14) ?
    O1 Co1 O1 C1 2_655 . . . -174.89(15) ?
    N1 Co1 N1 C4 2_655 . . . 4.6(2) ?
    O1W Co1 N1 C4 . . . . -94.3(2) ?
    O1W Co1 N1 C4 2_655 . . . 99.9(2) ?
    O1 Co1 N1 C4 . . . . -179.0(2) ?
    N1 Co1 N1 C2 2_655 . . . -176.42(16) ?
    O1W Co1 N1 C2 . . . . 84.68(14) ?
    O1W Co1 N1 C2 2_655 . . . -81.10(14) ?
    O1 Co1 N1 C2 . . . . 0.00(13) ?
    Co1 O1 C1 O2 . . . . 176.63(15) ?
    Co1 O1 C1 C2 . . . . -3.0(2) ?
    N2 C3 C2 N1 . . . . 0.4(2) ?
    N2 C3 C2 C1 . . . . -177.63(19) ?
    C4 N1 C2 C3 . . . . -0.5(2) ?
    Co1 N1 C2 C3 . . . . -179.88(13) ?
    C4 N1 C2 C1 . . . . 177.83(17) ?
    Co1 N1 C2 C1 . . . . -1.5(2) ?
    O1 C1 C2 C3 . . . . -179.0(2) ?
    O2 C1 C2 C3 . . . . 1.4(3) ?
    O1 C1 C2 N1 . . . . 3.1(2) ?
    O2 C1 C2 N1 . . . . -176.53(17) ?
    C2 N1 C4 N2 . . . . 0.5(2) ?
    Co1 N1 C4 N2 . . . . 179.49(16) ?
    N1 C4 N2 C3 . . . . -0.2(2) ?
    C2 C3 N2 C4 . . . . -0.1(2) ?
loop_
    _geom_hbond_atom_site_label_D
    _geom_hbond_atom_site_label_H
    _geom_hbond_atom_site_label_A
    _geom_hbond_site_symmetry_A
    _geom_hbond_distance_DH
    _geom_hbond_distance_HA
    _geom_hbond_distance_DA
    _geom_hbond_angle_DHA
    O1W H1WA O2 4_755 0.87 1.99 2.827(2) 162
    O1W H1WB O2 2_755 0.86 1.93 2.771(2) 166
    N2 H2 O2 7_855 0.86 1.92 2.771(2) 173
data_global
_journal_date_recd_electronic     2012-08-04
_journal_date_accepted     2012-08-31
_journal_name_full     'Acta Crystallographica, Section E'
_journal_year     2012
_journal_volume     68
_journal_issue     10
_journal_page_first     m1246
_journal_page_last     m1246
_journal_paper_category     QM
_journal_paper_doi     10.1107/S1600536812037579
_journal_coeditor_code     HY2579
_publ_contact_author_name     'Wen-Sen Chen'
_publ_contact_author_address
;
School of Chemistry and Environment
South China Normal University
Guangzhou 510006
People's Republic of China
;
_publ_contact_author_email     chenws57@yahoo.com.cn
_publ_contact_author_fax     '86 20 39310187'
_publ_contact_author_phone     '86 20 39310187'
_publ_section_title
;\
Diaquabis(1<i>H</i>-imidazole-4-carboxylato-\k^2^<i>N</i>^3^,\
<i>O</i>)cobalt(II)
;
loop_
    _publ_author_name
    _publ_author_footnote
    _publ_author_address
    'Wen-Sen Chen' .
;
School of Chemistry and Environment
South China Normal University
Guangzhou 510006
People's Republic of China
;
