# Supplementary material for: Diaqua­bis­(1H-imidazole-4-carboxyl­ato-κ2 N 3,O)cobalt(II)
Source: Acta Crystallogr Sect E Struct Rep Online. 2012 Sep 8;68(Pt 10):m1246. doi: 10.1107/S1600536812037579 (PMC3470135; doi:10.1107/S1600536812037579)
Supplement: Supplementary file 2 [file e-68-m1246-Isup2.hkl]

# 
# h,k,l, Fc-squared, Fo-squared, sigma(Fo-squared) and status flag 
# 
data_I
_shelx_title ' 1 in Pccn                       Pccn' 
_shelx_refln_list_code          4 
_shelx_F_calc_maximum      199.44 
_exptl_crystal_F_000       644.00 
_reflns_d_resolution_high  0.7828 
 
loop_ 
 _symmetry_equiv_pos_as_xyz 
 'x, y, z' 
 '-x+1/2, -y+1/2, z' 
 'x+1/2, -y, -z+1/2' 
 '-x, y+1/2, -z+1/2' 
 '-x, -y, -z' 
 'x-1/2, y-1/2, -z' 
 '-x-1/2, y, z-1/2' 
 'x, -y-1/2, z-1/2' 
 
_cell_length_a     7.1216 
_cell_length_b    11.7800 
_cell_length_c    13.5360 
_cell_angle_alpha  90.000 
_cell_angle_beta   90.000 
_cell_angle_gamma  90.000 
 
_shelx_F_squared_multiplier     1.000 
 
loop_ 
 _refln_index_h 
 _refln_index_k 
 _refln_index_l 
 _refln_F_squared_calc 
 _refln_F_squared_meas 
 _refln_F_squared_sigma 
 _refln_observed_status 
   2   0   0     1173.99     1273.55     29.39 o 
   4   0   0     4283.65     4084.96     84.14 o 
   6   0   0     7074.25     7496.76    150.03 o 
   1   1   0     1539.60     1684.62     15.55 o 
   3   1   0      102.41       52.45      6.10 o 
   5   1   0     7570.44     8070.85    107.97 o 
   7   1   0       16.61       15.25      6.93 o 
   0   2   0    18997.16    19400.19    309.98 o 
   2   2   0      142.12      217.68      7.74 o 
   4   2   0     5174.09     5462.13     86.18 o 
   6   2   0     1096.27     1162.27     23.48 o 
   8   2   0      317.81      313.59     29.22 o 
   1   3   0    39774.78    40490.49    791.02 o 
   3   3   0    10639.72    10598.83     88.77 o 
   5   3   0     6142.16     6171.26     72.28 o 
   7   3   0     1253.35     1256.11     33.12 o 
   0   4   0    13360.02    13902.80    157.17 o 
   2   4   0     5209.73     5021.55     53.33 o 
   4   4   0     7142.25     7404.02     78.79 o 
   6   4   0       95.09       99.67     28.34 o 
   8   4   0      257.33      231.43     27.42 o 
   1   5   0     7315.54     7135.81     64.61 o 
   3   5   0     1179.75     1156.37     20.28 o 
   5   5   0      149.43      153.94      8.94 o 
   7   5   0     2357.04     2373.09     66.77 o 
   0   6   0     5100.54     4610.67     60.25 o 
   2   6   0    19884.10    19904.47    186.71 o 
   4   6   0     2209.61     2144.06     33.00 o 
   6   6   0     2250.93     2171.67     45.34 o 
   8   6   0     1170.90     1085.55     54.96 o 
   1   7   0      153.65      125.69      8.57 o 
   3   7   0     3351.93     3433.59     44.98 o 
   5   7   0       16.07       20.13      5.14 o 
   7   7   0     1323.56     1392.66     43.02 o 
   0   8   0     2138.57     2112.62     43.44 o 
   2   8   0     4383.48     4469.26     54.28 o 
   4   8   0       29.61       31.77      6.67 o 
   6   8   0     1283.05     1294.61     28.91 o 
   1   9   0     1076.39     1024.27     23.13 o 
   3   9   0     9674.52     9445.54    102.55 o 
   5   9   0      816.23      793.38     22.02 o 
   7   9   0      375.50      441.59     35.91 o 
   0  10   0       81.23       71.44     12.45 o 
   2  10   0      970.74      976.50     22.10 o 
   4  10   0      245.04      238.38     19.76 o 
   6  10   0      281.74      314.01     16.24 o 
   1  11   0     1134.40     1131.21     46.63 o 
   3  11   0      514.61      505.64     17.40 o 
   5  11   0      418.08      461.19     18.44 o 
   0  12   0      853.46      902.94     41.38 o 
   2  12   0      960.50      967.44     32.63 o 
   4  12   0     1649.86     1648.73     50.71 o 
   1  13   0      950.81     1017.75     32.62 o 
   3  13   0      181.73      171.87     16.35 o 
   0  14   0      657.49      661.62     39.23 o 
   2  14   0      119.21      100.87     14.19 o 
   1   1   1     4514.47     4400.97     24.27 o 
   2   1   1     1973.37     1994.99     15.03 o 
   3   1   1      103.16      126.91      4.76 o 
   4   1   1       10.90       14.30      2.77 o 
   5   1   1       51.68       47.76      5.16 o 
   6   1   1       73.30       81.49      6.86 o 
   7   1   1       47.00       50.35      6.35 o 
   8   1   1      464.70      477.85     22.97 o 
   1   2   1      634.57      750.24      7.77 o 
   2   2   1     6153.13     6167.95     34.64 o 
   3   2   1      736.35      753.19      7.92 o 
   4   2   1      468.79      499.80      9.39 o 
   5   2   1       33.31       42.68      4.51 o 
   6   2   1      452.22      453.49     13.62 o 
   7   2   1      347.68      355.07     14.53 o 
   8   2   1      512.25      494.54     19.09 o 
   9   2   1        2.50      -10.20      8.45 o 
   1   3   1    12775.37    12781.35     71.94 o 
   2   3   1        0.73        4.12      1.73 o 
   3   3   1       64.88       55.94      2.11 o 
   4   3   1       20.74       16.84      2.75 o 
   5   3   1       28.48       26.34      3.20 o 
   6   3   1      266.60      243.83     10.02 o 
   7   3   1       12.20       14.66      5.68 o 
   8   3   1      289.25      295.87     13.90 o 
   1   4   1     2910.93     2969.83     18.38 o 
   2   4   1     1425.49     1420.16     14.90 o 
   3   4   1      278.27      316.13      5.41 o 
   4   4   1      574.55      564.48      9.83 o 
   5   4   1      325.87      340.69     10.24 o 
   6   4   1      395.85      362.71     18.09 o 
   7   4   1        1.69        4.21      5.23 o 
   8   4   1        6.82       13.43      5.65 o 
   1   5   1     1322.84     1281.40      9.89 o 
   2   5   1     1904.62     1916.01     18.77 o 
   3   5   1     1778.35     1814.91     19.10 o 
   4   5   1      629.14      613.14     10.73 o 
   5   5   1       41.67       35.09      3.99 o 
   6   5   1        6.89        2.96      3.57 o 
   7   5   1       23.13       16.84      6.33 o 
   8   5   1      116.00      116.71     10.12 o 
   1   6   1        0.04        0.63      0.96 o 
   2   6   1     3667.32     3605.09     30.80 o 
   3   6   1        1.62        3.54      2.96 o 
   4   6   1      359.46      343.46      8.41 o 
   5   6   1       22.76       22.55      4.15 o 
   6   6   1        2.28        0.61      3.49 o 
   7   6   1       66.41       55.18      8.67 o 
   8   6   1        8.88       11.78      7.82 o 
   1   7   1      296.11      299.93      5.92 o 
   2   7   1       46.46       35.90      3.75 o 
   3   7   1      311.30      310.96      7.84 o 
   4   7   1      118.58      123.24      5.93 o 
   5   7   1      351.59      331.21      9.26 o 
   6   7   1       65.95       63.68      6.23 o 
   7   7   1        0.63        3.38      6.14 o 
   8   7   1        2.46       -1.39     12.49 o 
   1   8   1      867.74      859.84     13.96 o 
   2   8   1       75.31       81.77      5.31 o 
   3   8   1       17.23       12.10      3.11 o 
   4   8   1       45.47       43.82      5.06 o 
   5   8   1      180.46      168.74      7.65 o 
   6   8   1       77.73       56.80      5.87 o 
   7   8   1       19.27       14.27      6.84 o 
   1   9   1       35.05       39.95      3.81 o 
   2   9   1      367.50      342.88      8.73 o 
   3   9   1      151.33      130.71      6.72 o 
   4   9   1      204.99      193.91      7.92 o 
   5   9   1        0.06       -2.61      3.33 o 
   6   9   1       13.49       22.73      4.84 o 
   7   9   1        0.46       -2.18      6.33 o 
   1  10   1        8.11        5.12      3.05 o 
   2  10   1      535.91      519.88     12.45 o 
   3  10   1        0.26        1.05      3.19 o 
   4  10   1      139.57      139.39      7.42 o 
   5  10   1      199.22      198.40      9.13 o 
   6  10   1        1.00       -5.41      3.79 o 
   1  11   1        0.30       -1.34      3.75 o 
   2  11   1       13.88        3.12      4.11 o 
   3  11   1      119.69      108.49      6.87 o 
   4  11   1       81.58       63.23      6.18 o 
   5  11   1      448.59      400.51     13.36 o 
   6  11   1       20.08       19.38      5.98 o 
   1  12   1       37.07       41.56      6.17 o 
   2  12   1       52.14       46.60      6.86 o 
   3  12   1        1.82        0.46      4.14 o 
   4  12   1      118.46      105.40      8.99 o 
   5  12   1       81.99       84.05      7.85 o 
   1  13   1      128.89      125.65      9.89 o 
   2  13   1        0.20       -2.20      4.82 o 
   3  13   1       10.76        6.56      5.42 o 
   4  13   1       20.88       26.31      6.23 o 
   1  14   1       24.31       27.55      6.69 o 
   2  14   1        2.13       -0.53      5.56 o 
   3  14   1        6.10        1.00      5.92 o 
   0   0   2       75.49      137.75      6.62 o 
   1   0   2    14028.42    14641.06    177.82 o 
   2   0   2      433.50      566.11     10.02 o 
   3   0   2     2401.20     2415.86     40.76 o 
   4   0   2      413.64      445.63     32.03 o 
   5   0   2     1122.14     1108.78     33.69 o 
   6   0   2      496.78      540.78     15.62 o 
   7   0   2      840.43      816.79     26.76 o 
   8   0   2      121.33      110.29     18.25 o 
   0   1   2    24021.26    24375.64    168.91 o 
   1   1   2      396.32      390.49      4.04 o 
   2   1   2     4529.44     4705.51     36.50 o 
   3   1   2       46.32       69.16      3.35 o 
   4   1   2     2545.77     2472.94     25.46 o 
   5   1   2       92.94      112.99      5.11 o 
   6   1   2     5029.95     5265.81     45.32 o 
   7   1   2        0.04        1.66      3.34 o 
   8   1   2      482.39      522.53     23.81 o 
   9   1   2        0.04        0.71     10.34 o 
   0   2   2     1103.92     1116.32     11.37 o 
   1   2   2     7764.95     8070.01     41.23 o 
   2   2   2       98.40       88.17      2.18 o 
   3   2   2     7653.25     7768.41     50.21 o 
   4   2   2        1.77        2.61      1.53 o 
   5   2   2     3216.68     3214.01     29.28 o 
   6   2   2       17.34       14.62      3.39 o 
   7   2   2      844.96      877.64     19.54 o 
   8   2   2        1.86       -1.10      4.43 o 
   0   3   2      192.28      178.99      3.87 o 
   1   3   2       39.30       27.42      1.69 o 
   2   3   2     8616.01     8793.58     51.12 o 
   3   3   2     1808.54     2016.80     14.78 o 
   4   3   2     4818.20     4879.86     32.97 o 
   5   3   2      282.27      283.54      8.54 o 
   6   3   2      282.97      279.94     10.70 o 
   7   3   2      122.39      124.52      8.77 o 
   8   3   2      404.01      408.90     14.68 o 
   0   4   2      133.91      128.74      3.68 o 
   1   4   2     4146.58     4196.54     23.82 o 
   2   4   2      484.45      459.51      7.09 o 
   3   4   2     5147.69     4967.58     30.32 o 
   4   4   2       13.95       14.67      2.17 o 
   5   4   2     3903.71     3830.52     42.94 o 
   6   4   2       63.24       57.88     12.50 o 
   7   4   2     1162.78     1190.36     27.96 o 
   8   4   2        0.06        3.81      4.80 o 
   0   5   2     4841.02     4597.24     40.59 o 
   1   5   2      137.84      177.93      3.14 o 
   2   5   2     7391.59     7147.21     44.08 o 
   3   5   2       16.59       15.99      2.35 o 
   4   5   2     3237.44     3243.23     30.05 o 
   5   5   2       16.81       15.28      3.45 o 
   6   5   2      397.29      398.79     15.33 o 
   7   5   2        3.30        8.14      5.49 o 
   8   5   2      770.70      726.99     20.05 o 
   0   6   2      808.94      820.45     11.05 o 
   1   6   2     4571.77     4500.07     26.54 o 
   2   6   2      251.45      258.50      7.90 o 
   3   6   2      935.68      894.91     12.98 o 
   4   6   2       39.03       47.33      4.05 o 
   5   6   2     1122.03     1068.02     16.18 o 
   6   6   2      179.74      168.90      9.99 o 
   7   6   2     1113.87     1097.23     45.72 o 
   8   6   2      108.35       80.61      9.13 o 
   0   7   2     6435.48     6505.36     58.70 o 
   1   7   2      152.95      175.68      4.46 o 
   2   7   2     1970.00     1949.14     22.80 o 
   3   7   2       33.99       33.70      3.53 o 
   4   7   2     1325.83     1282.29     17.66 o 
   5   7   2        0.35       -0.96      3.12 o 
   6   7   2     1497.96     1562.66     27.75 o 
   7   7   2        1.44       -1.93      4.60 o 
   0   8   2        8.00       10.25      2.43 o 
   1   8   2     2584.69     2518.68     22.78 o 
   2   8   2      187.93      195.58      6.71 o 
   3   8   2     3159.67     3112.65     33.49 o 
   4   8   2        1.31        2.39      2.59 o 
   5   8   2      462.56      478.91     12.48 o 
   6   8   2        6.91        6.86      4.86 o 
   7   8   2      277.75      238.73     24.22 o 
   0   9   2     1238.40     1277.82     33.04 o 
   1   9   2      245.81      236.70      6.47 o 
   2   9   2      891.68      893.31     13.10 o 
   3   9   2       10.49       10.23      3.15 o 
   4   9   2     1096.12     1063.78     18.07 o 
   5   9   2      154.57      152.90      9.72 o 
   6   9   2      654.38      647.49     15.16 o 
   7   9   2        2.85        6.05      5.65 o 
   0  10   2      100.23      101.69     15.07 o 
   1  10   2      844.24      805.15     15.17 o 
   2  10   2       20.21       16.65      3.30 o 
   3  10   2     2261.18     2246.46     24.53 o 
   4  10   2       97.57       84.88      5.78 o 
   5  10   2      533.43      570.42     12.72 o 
   6  10   2        0.60       -0.70      4.33 o 
   0  11   2      828.32      851.09     40.98 o 
   1  11   2        4.41        3.82      3.77 o 
   2  11   2     1043.25     1048.66     18.86 o 
   3  11   2       68.25       64.59      5.27 o 
   4  11   2      787.77      745.88     14.35 o 
   5  11   2       35.57       31.95      5.02 o 
   6  11   2      201.44      190.42     10.22 o 
   0  12   2      232.11      265.86     16.89 o 
   1  12   2      742.11      718.87     18.32 o 
   2  12   2        2.06       -0.12      4.40 o 
   3  12   2       99.55      100.93      8.63 o 
   4  12   2       40.10       38.15      5.35 o 
   5  12   2      459.61      504.73     14.38 o 
   0  13   2      539.92      549.33     23.83 o 
   1  13   2       12.92       23.83      6.15 o 
   2  13   2      604.16      597.33     20.93 o 
   3  13   2        0.21       -2.60      4.84 o 
   4  13   2      277.59      271.98     12.23 o 
   0  14   2        1.48       -4.03      7.05 o 
   1  14   2      524.75      529.98     21.02 o 
   2  14   2        3.15        3.20      5.70 o 
   3  14   2       79.29       84.16      9.57 o 
   1   1   3     1062.60     1080.36      9.99 o 
   2   1   3       43.06       27.23      1.40 o 
   3   1   3       73.43       89.38      3.07 o 
   4   1   3      884.35      911.87     18.56 o 
   5   1   3        4.18        2.64      2.04 o 
   6   1   3       30.87       28.22      3.85 o 
   7   1   3       25.36       17.54      4.32 o 
   8   1   3        0.32       -3.82      7.05 o 
   1   2   3     3629.21     3565.31     19.19 o 
   2   2   3     3751.80     3715.92     22.74 o 
   3   2   3       20.70       14.17      1.59 o 
   4   2   3      974.17     1098.04     12.26 o 
   5   2   3      282.29      316.15      6.92 o 
   6   2   3      236.10      270.09      9.24 o 
   7   2   3       71.62       71.37      8.45 o 
   8   2   3       74.87       57.21      7.38 o 
   1   3   3      215.13      207.23      3.15 o 
   2   3   3       54.89       64.17      2.02 o 
   3   3   3       18.69       17.58      1.54 o 
   4   3   3      726.31      731.64      8.48 o 
   5   3   3       41.06       62.83      3.90 o 
   6   3   3      324.31      286.72     10.78 o 
   7   3   3       11.00        9.53      4.53 o 
   8   3   3        0.82       -0.80      4.76 o 
   1   4   3     1039.45      966.25      8.07 o 
   2   4   3       75.60       58.50      2.28 o 
   3   4   3      745.15      778.19      7.69 o 
   4   4   3        0.48        1.40      1.73 o 
   5   4   3      156.41      150.47      6.75 o 
   6   4   3      227.62      223.82     12.95 o 
   7   4   3       94.42       75.52      7.71 o 
   8   4   3        2.49       -0.48      4.65 o 
   1   5   3       24.50       21.78      1.55 o 
   2   5   3      208.11      182.88      3.77 o 
   3   5   3      288.40      313.80      6.57 o 
   4   5   3       49.89       52.66      3.65 o 
   5   5   3       19.04       13.70      2.99 o 
   6   5   3       77.05       74.84      7.10 o 
   7   5   3        0.23        3.41      4.42 o 
   8   5   3       40.37       28.93      7.78 o 
   1   6   3        4.03        2.68      1.23 o 
   2   6   3      125.84      137.11      3.98 o 
   3   6   3      318.26      306.02      6.89 o 
   4   6   3       76.90       89.42      4.66 o 
   5   6   3       26.04       16.03      3.62 o 
   6   6   3      331.15      323.78     12.37 o 
   7   6   3       32.11       28.77      6.11 o 
   8   6   3       27.31       39.34      7.33 o 
   1   7   3      690.98      718.00      8.36 o 
   2   7   3        0.39        0.97      1.83 o 
   3   7   3        4.15        3.93      2.08 o 
   4   7   3      118.81      123.64      5.61 o 
   5   7   3       36.82       36.06      5.72 o 
   6   7   3       75.24       64.96      7.33 o 
   7   7   3       65.31       56.20      7.75 o 
   1   8   3       42.36       40.18      3.30 o 
   2   8   3      154.94      135.74      5.34 o 
   3   8   3      131.43      133.88      5.71 o 
   4   8   3      126.64      124.06      5.94 o 
   5   8   3        6.96        4.64      3.31 o 
   6   8   3       26.85       23.64      5.72 o 
   7   8   3       24.70       20.25      6.31 o 
   1   9   3       50.25       37.67      3.50 o 
   2   9   3       53.37       55.25      4.24 o 
   3   9   3       35.75       36.43      3.93 o 
   4   9   3       57.79       55.72      4.85 o 
   5   9   3       19.34       18.73      4.40 o 
   6   9   3       10.78        6.50      4.87 o 
   7   9   3       20.87       10.81      6.20 o 
   1  10   3      140.66      149.54      7.71 o 
   2  10   3       19.64       27.00      3.74 o 
   3  10   3      220.16      223.36      7.85 o 
   4  10   3        4.65        1.02      3.15 o 
   5  10   3       12.35        9.72      4.41 o 
   6  10   3        1.69        0.50      4.86 o 
   1  11   3      351.88      332.98     12.09 o 
   2  11   3        6.96        5.67      4.00 o 
   3  11   3        5.29        3.63      3.37 o 
   4  11   3        1.34        0.63      3.72 o 
   5  11   3       81.46       81.87      7.94 o 
   6  11   3        1.28       -2.17      5.07 o 
   1  12   3       33.24       26.44      5.75 o 
   2  12   3       27.14       15.94      5.25 o 
   3  12   3       34.86       40.09      5.89 o 
   4  12   3      127.59      129.79      7.63 o 
   5  12   3        0.64        0.60      4.69 o 
   1  13   3       20.56       14.01      5.66 o 
   2  13   3       24.83       33.62      6.85 o 
   3  13   3       21.62       16.09      5.96 o 
   4  13   3        3.87        5.58      5.39 o 
   1  14   3       12.84       14.81      6.02 o 
   2  14   3       15.21       11.11      6.43 o 
   0   0   4      212.61      138.69      5.96 o 
   1   0   4       26.78       48.73      3.61 o 
   2   0   4     3412.08     3214.14     42.38 o 
   3   0   4      339.43      394.73     12.00 o 
   4   0   4      148.52      204.38      8.23 o 
   5   0   4      224.25      257.62     10.44 o 
   6   0   4      959.53     1067.99     23.98 o 
   7   0   4        0.23        1.77      6.02 o 
   8   0   4     1154.94     1250.97     52.98 o 
   0   1   4    10483.31    10015.06     90.87 o 
   1   1   4     9894.05    10004.16     62.16 o 
   2   1   4        1.83        3.09      1.67 o 
   3   1   4    14027.22    14725.90     91.31 o 
   4   1   4      116.26      117.64      4.10 o 
   5   1   4     1529.68     1529.51     22.58 o 
   6   1   4        1.76        0.61      2.74 o 
   7   1   4     2359.77     2347.69     31.28 o 
   8   1   4      264.57      251.69     18.67 o 
   0   2   4     5070.80     5014.69     39.05 o 
   1   2   4      211.84      244.49      3.57 o 
   2   2   4    16279.87    16776.31     89.41 o 
   3   2   4      583.71      650.71      8.43 o 
   4   2   4     4013.15     3822.13     29.68 o 
   5   2   4      277.17      271.62      7.42 o 
   6   2   4     1478.55     1497.44     22.37 o 
   7   2   4        9.35       11.53      5.46 o 
   8   2   4      960.56      930.56     22.40 o 
   0   3   4     3359.34     3413.15     28.81 o 
   1   3   4      227.41      165.89      3.09 o 
   2   3   4        0.38        7.53      1.23 o 
   3   3   4     1765.81     1562.15     12.80 o 
   4   3   4      594.97      684.75      8.28 o 
   5   3   4      381.23      412.97      9.48 o 
   6   3   4       45.68       39.10      5.65 o 
   7   3   4      438.89      445.67     14.83 o 
   8   3   4        6.99        8.74      5.44 o 
   0   4   4     5553.69     5476.57     50.86 o 
   1   4   4      672.92      624.66      6.51 o 
   2   4   4     7748.15     7831.80     45.47 o 
   3   4   4      621.72      636.21      7.10 o 
   4   4   4     7484.40     7485.96     48.62 o 
   5   4   4        5.72        6.58      3.40 o 
   6   4   4     1418.74     1406.27     25.61 o 
   7   4   4       33.42       24.37      5.72 o 
   8   4   4      377.75      388.90     16.28 o 
   0   5   4       83.54       88.04      3.88 o 
   1   5   4    10097.84    10193.42     54.37 o 
   2   5   4      707.69      680.91      7.85 o 
   3   5   4     1413.85     1263.71     13.41 o 
   4   5   4      175.56      196.42      6.01 o 
   5   5   4     2790.44     2750.46     32.05 o 
   6   5   4      251.13      227.96     11.28 o 
   7   5   4      668.18      659.00     18.59 o 
   8   5   4        3.15       -0.59      5.22 o 
   0   6   4     4530.01     4469.44     61.15 o 
   1   6   4       58.57       57.35      2.53 o 
   2   6   4       11.66       23.87      2.07 o 
   3   6   4       36.06       36.73      3.22 o 
   4   6   4      636.27      666.72     11.06 o 
   5   6   4       53.86       53.56      5.42 o 
   6   6   4      829.25      824.07     19.89 o 
   7   6   4       83.63       84.69     12.04 o 
   8   6   4      149.83      144.72     13.54 o 
   0   7   4      770.47      778.44     12.11 o 
   1   7   4     6731.71     6731.88     39.01 o 
   2   7   4      379.33      397.58      8.00 o 
   3   7   4     1310.37     1313.47     16.01 o 
   4   7   4      178.89      187.56      6.88 o 
   5   7   4     3262.95     3241.91     34.46 o 
   6   7   4      290.61      292.54     15.36 o 
   7   7   4      456.76      435.40     16.03 o 
   0   8   4     7191.96     7349.45     60.38 o 
   1   8   4       18.74       20.37      2.74 o 
   2   8   4      993.52      951.44     13.32 o 
   3   8   4      170.14      189.05      6.57 o 
   4   8   4     1144.86     1109.46     15.92 o 
   5   8   4      157.42      160.68      7.96 o 
   6   8   4      856.22      876.42     21.69 o 
   7   8   4       67.28       56.77      8.28 o 
   0   9   4        0.34        6.60      3.72 o 
   1   9   4      196.60      178.64      6.09 o 
   2   9   4       52.93       60.30      4.39 o 
   3   9   4      582.39      595.92     13.67 o 
   4   9   4       30.68       31.57      4.82 o 
   5   9   4      707.29      742.13     15.73 o 
   6   9   4        0.38        3.31      5.15 o 
   0  10   4     2035.56     2124.73     43.31 o 
   1  10   4       24.46       23.30      4.97 o 
   2  10   4     1776.63     1829.44     22.79 o 
   3  10   4       75.59       73.36      5.36 o 
   4  10   4     1458.19     1468.42     26.69 o 
   5  10   4      102.09       93.79      7.30 o 
   6  10   4      472.25      434.44     31.64 o 
   0  11   4        7.43       10.75      6.49 o 
   1  11   4      809.71      771.93     20.88 o 
   2  11   4       24.75       22.80      4.64 o 
   3  11   4      738.10      704.60     16.93 o 
   4  11   4      162.42      164.34      8.77 o 
   5  11   4      338.26      307.92     11.78 o 
   0  12   4       65.32       66.88     10.76 o 
   1  12   4       60.94       61.02      7.20 o 
   2  12   4      328.40      337.43     13.40 o 
   3  12   4       54.49       52.97      6.28 o 
   4  12   4      195.51      224.49     10.33 o 
   5  12   4        0.89        0.99      4.93 o 
   0  13   4       97.66      124.40     14.00 o 
   1  13   4     1001.33     1070.99     23.96 o 
   2  13   4        3.78       -1.74      5.11 o 
   3  13   4      470.47      477.86     16.58 o 
   4  13   4       45.06       34.16      8.57 o 
   0  14   4      106.13      131.74     16.69 o 
   1  14   4       38.84       42.27      8.47 o 
   2  14   4      373.16      407.12     23.20 o 
   1   1   5        7.27        6.14      1.20 o 
   2   1   5     1500.09     1474.35     13.32 o 
   3   1   5       70.15       67.59      2.70 o 
   4   1   5      471.58      515.73      9.60 o 
   5   1   5      186.31      221.07      9.67 o 
   6   1   5       83.92       84.82      5.65 o 
   7   1   5      296.99      287.87     11.02 o 
   8   1   5        6.65       12.40      9.23 o 
   1   2   5     2959.25     2976.81     25.29 o 
   2   2   5      239.37      304.35      4.31 o 
   3   2   5        7.82        7.55      1.40 o 
   4   2   5      349.45      392.13      8.29 o 
   5   2   5      162.15      143.48      6.02 o 
   6   2   5       31.77       35.02      4.82 o 
   7   2   5      453.49      440.23     17.29 o 
   8   2   5      231.05      272.46     25.35 o 
   1   3   5      173.88      170.20      3.90 o 
   2   3   5     1055.97     1100.02      9.86 o 
   3   3   5      300.01      341.38      5.30 o 
   4   3   5      334.39      348.04      8.79 o 
   5   3   5       13.60       13.73      3.10 o 
   6   3   5       59.46       52.41     12.30 o 
   7   3   5      183.38      179.98     10.84 o 
   8   3   5       13.48       11.17      5.74 o 
   1   4   5       83.19       78.94      2.61 o 
   2   4   5      713.50      704.07      9.44 o 
   3   4   5      265.14      254.45      6.49 o 
   4   4   5       27.31       32.79      3.08 o 
   5   4   5        2.04        4.71      3.60 o 
   6   4   5      254.38      219.34     10.92 o 
   7   4   5       39.36       34.21      6.53 o 
   8   4   5       20.72       23.65      6.81 o 
   1   5   5      441.42      450.31      5.98 o 
   2   5   5       66.87       53.06      3.46 o 
   3   5   5       62.44       74.18      3.23 o 
   4   5   5        0.23        0.38      2.57 o 
   5   5   5      180.95      203.47     10.06 o 
   6   5   5      538.42      475.31     15.17 o 
   7   5   5       34.66       30.57      6.22 o 
   8   5   5        0.14        5.75      6.18 o 
   1   6   5        0.38        2.21      1.73 o 
   2   6   5        2.30       -0.27      1.37 o 
   3   6   5        4.24        5.09      2.20 o 
   4   6   5       34.76       26.83      3.78 o 
   5   6   5       17.42       13.27      6.59 o 
   6   6   5      105.97      103.47      8.89 o 
   7   6   5        2.66       -3.10      4.85 o 
   1   7   5       31.54       37.63      3.22 o 
   2   7   5       19.39       11.27      2.50 o 
   3   7   5      149.77      166.48      6.05 o 
   4   7   5       77.24       78.92      5.57 o 
   5   7   5       31.06       36.00      6.15 o 
   6   7   5        2.67        7.86      4.84 o 
   7   7   5        7.05        7.43      5.58 o 
   1   8   5       52.94       58.22      4.00 o 
   2   8   5      197.25      186.99      6.35 o 
   3   8   5      153.40      152.82      6.20 o 
   4   8   5        2.64        4.35      3.00 o 
   5   8   5        0.77        3.39      4.13 o 
   6   8   5       30.96       30.61      9.75 o 
   7   8   5       16.12        8.86      6.17 o 
   1   9   5       84.35       82.18      5.73 o 
   2   9   5       37.00       48.01      4.20 o 
   3   9   5       22.08       16.24      3.97 o 
   4   9   5       27.70       27.21      4.71 o 
   5   9   5       47.72       46.39      6.33 o 
   6   9   5       55.31       47.07      7.51 o 
   1  10   5       95.95      101.88      6.69 o 
   2  10   5        1.34        0.21      2.93 o 
   3  10   5        0.83       -3.27      2.85 o 
   4  10   5      155.01      160.59     12.01 o 
   5  10   5       10.70        5.72      4.81 o 
   6  10   5        1.99        0.67      5.82 o 
   1  11   5       68.77       62.81      7.93 o 
   2  11   5       64.41       57.01      6.11 o 
   3  11   5       25.20       19.33      4.66 o 
   4  11   5      240.71      228.73     10.03 o 
   5  11   5        7.80        2.46      5.35 o 
   1  12   5       36.37       31.54      6.28 o 
   2  12   5       15.39       12.40      5.21 o 
   3  12   5        0.80       -2.76      4.95 o 
   4  12   5       42.12       31.21      7.55 o 
   1  13   5        0.05       -2.65      4.85 o 
   2  13   5       13.85       12.78      5.80 o 
   3  13   5        8.09        6.75      7.01 o 
   1  14   5       24.94       24.47      7.04 o 
   2  14   5        8.39       14.25      7.81 o 
   0   0   6       83.51      116.00      6.91 o 
   1   0   6    11577.88    11253.13     92.88 o 
   2   0   6     1004.26     1039.38     20.11 o 
   3   0   6     7626.35     7870.30     83.20 o 
   4   0   6       24.12       27.73      4.58 o 
   5   0   6     1504.86     1521.99     40.90 o 
   6   0   6      427.10      469.48     15.96 o 
   7   0   6     2813.33     2798.89     58.17 o 
   8   0   6        1.01       25.99     13.71 o 
   0   1   6       22.12       12.95      4.05 o 
   1   1   6     1699.73     1786.67     18.24 o 
   2   1   6     6216.96     6037.39     41.41 o 
   3   1   6       23.06       19.69      2.70 o 
   4   1   6     1909.20     1946.74     21.55 o 
   5   1   6       17.54       20.87      3.37 o 
   6   1   6      317.13      354.99     10.81 o 
   7   1   6      573.23      584.98     20.97 o 
   8   1   6      856.77      882.38     33.03 o 
   0   2   6      178.41      224.87      7.38 o 
   1   2   6     1888.51     1725.30     14.47 o 
   2   2   6     1346.32     1342.56     12.52 o 
   3   2   6     4355.29     4335.46     42.77 o 
   4   2   6      203.82      210.79      6.54 o 
   5   2   6      551.81      569.50     11.38 o 
   6   2   6      189.44      197.28      9.04 o 
   7   2   6      816.46      828.43     24.12 o 
   8   2   6       28.66       39.96      7.46 o 
   0   3   6     8770.00     8255.35     72.84 o 
   1   3   6      136.77      128.42      4.22 o 
   2   3   6     8154.91     8084.79     46.96 o 
   3   3   6     1310.94     1383.25     15.50 o 
   4   3   6     3929.57     3874.17     32.21 o 
   5   3   6      165.40      179.59      7.20 o 
   6   3   6     1596.90     1579.12     28.58 o 
   7   3   6       29.05       20.80      5.93 o 
   8   3   6      813.34      878.39     23.14 o 
   0   4   6      682.24      747.70     11.13 o 
   1   4   6     1229.48     1171.68     10.42 o 
   2   4   6      213.84      196.54      4.35 o 
   3   4   6     3048.08     2918.17     23.14 o 
   4   4   6      140.12      150.56      6.16 o 
   5   4   6     1079.30     1059.02     21.34 o 
   6   4   6        7.27       10.73      4.79 o 
   7   4   6      168.55      178.17     11.38 o 
   8   4   6       51.69       40.56      7.70 o 
   0   5   6     5635.31     5686.29     47.72 o 
   1   5   6       98.35       85.96      3.08 o 
   2   5   6      747.65      744.46     10.10 o 
   3   5   6      283.93      288.37      6.31 o 
   4   5   6      948.26      997.69     19.80 o 
   5   5   6      695.09      690.81     17.52 o 
   6   5   6     1347.56     1328.46     28.34 o 
   7   5   6        3.67        3.51      4.98 o 
   0   6   6     2806.41     2934.37     29.25 o 
   1   6   6     6027.61     6004.54     35.92 o 
   2   6   6       84.32       84.70      4.30 o 
   3   6   6     1682.48     1665.94     20.42 o 
   4   6   6       17.69       17.80      4.47 o 
   5   6   6     2672.50     2673.05     38.55 o 
   6   6   6       25.71       33.10      6.30 o 
   7   6   6      542.47      546.40     18.31 o 
   0   7   6     2849.38     2894.82     29.73 o 
   1   7   6      624.07      630.03      8.22 o 
   2   7   6      574.63      511.81      9.44 o 
   3   7   6       97.93       84.94      7.11 o 
   4   7   6      868.09      827.85     20.66 o 
   5   7   6      104.54      118.70      9.25 o 
   6   7   6      644.71      698.96     19.71 o 
   7   7   6       50.27       34.85      8.15 o 
   0   8   6      235.97      233.08      7.59 o 
   1   8   6     2008.59     2020.53     20.88 o 
   2   8   6       13.03       10.33      2.90 o 
   3   8   6      139.17      136.32      6.80 o 
   4   8   6      577.43      570.48     14.49 o 
   5   8   6     1121.27     1075.60     27.08 o 
   6   8   6       36.36       37.29      6.86 o 
   7   8   6      303.73      255.32     19.50 o 
   0   9   6     1700.23     1695.18     31.66 o 
   1   9   6      113.21       99.90      5.31 o 
   2   9   6     1725.89     1754.43     21.97 o 
   3   9   6       43.89       50.86      5.18 o 
   4   9   6     1657.76     1599.08     25.80 o 
   5   9   6        0.29        2.82      4.49 o 
   6   9   6      464.44      486.55     20.15 o 
   0  10   6      101.67      114.14     11.16 o 
   1  10   6      643.08      645.15     14.18 o 
   2  10   6       74.24       70.48      5.25 o 
   3  10   6      344.17      372.54     16.44 o 
   4  10   6      241.34      237.07     10.94 o 
   5  10   6      428.72      424.70     15.97 o 
   6  10   6        1.81        1.11      6.20 o 
   0  11   6      607.76      575.16     22.45 o 
   1  11   6       33.76       34.33      5.87 o 
   2  11   6      474.27      488.07     13.40 o 
   3  11   6      238.44      264.31     15.04 o 
   4  11   6      274.72      309.20     12.81 o 
   5  11   6       33.69       33.80      6.64 o 
   0  12   6       50.06       62.31     10.73 o 
   1  12   6      602.45      632.23     17.58 o 
   2  12   6       65.34       74.39      9.63 o 
   3  12   6      868.02      851.97     21.54 o 
   4  12   6       19.79       22.33      5.89 o 
   0  13   6      379.74      377.30     22.33 o 
   1  13   6        1.49        2.73      5.48 o 
   2  13   6      213.32      226.00     14.90 o 
   3  13   6       18.11       24.14      8.23 o 
   0  14   6      108.27      118.99     15.82 o 
   1  14   6      139.21      147.50     11.52 o 
   1   1   7     2694.39     2742.66     23.49 o 
   2   1   7      639.34      608.07     10.06 o 
   3   1   7        8.77        6.46      2.25 o 
   4   1   7       70.65       75.33      4.77 o 
   5   1   7      314.29      293.61      9.20 o 
   6   1   7       95.01       97.01      6.33 o 
   7   1   7        1.94        7.49      5.22 o 
   8   1   7        4.55       -4.16     12.36 o 
   1   2   7        2.34       17.03      2.27 o 
   2   2   7       36.51       44.92      3.10 o 
   3   2   7       82.08       79.64      4.46 o 
   4   2   7       79.68       75.82      4.82 o 
   5   2   7       89.67       80.45      5.55 o 
   6   2   7      386.12      382.19     12.07 o 
   7   2   7        3.10        0.38      4.65 o 
   8   2   7       14.79       13.55      6.37 o 
   1   3   7     3362.51     3312.84     22.78 o 
   2   3   7      243.71      222.18      5.02 o 
   3   3   7       78.37       87.03      4.29 o 
   4   3   7        6.43        7.74      2.52 o 
   5   3   7       30.58       29.48      4.13 o 
   6   3   7       38.76       34.40      6.09 o 
   7   3   7        8.76       11.16      5.43 o 
   8   3   7        0.14        2.49      5.82 o 
   1   4   7      149.67      162.42      3.93 o 
   2   4   7       27.82       27.82      2.70 o 
   3   4   7       81.00       85.41      4.31 o 
   4   4   7       30.24       24.53      3.49 o 
   5   4   7       62.28       67.65      7.01 o 
   6   4   7      234.60      205.70     11.41 o 
   7   4   7       57.34       46.06      7.53 o 
   1   5   7       20.85       26.83      2.22 o 
   2   5   7      716.79      709.57      9.82 o 
   3   5   7      400.75      370.89      8.73 o 
   4   5   7      135.13      124.89      8.23 o 
   5   5   7      842.91      770.45     18.98 o 
   6   5   7       36.24       39.33      6.67 o 
   7   5   7        0.53       -3.73      5.11 o 
   1   6   7        0.22        1.32      1.70 o 
   2   6   7      291.35      291.10      8.72 o 
   3   6   7       49.43       50.37      7.55 o 
   4   6   7       51.95       45.30      5.83 o 
   5   6   7        5.31        8.54      4.79 o 
   6   6   7       18.71       19.96      5.83 o 
   7   6   7       26.93       24.46      8.92 o 
   1   7   7      182.03      179.66      4.86 o 
   2   7   7      237.14      255.75     14.10 o 
   3   7   7       31.67       20.36      4.19 o 
   4   7   7       30.95       27.90      5.49 o 
   5   7   7      106.46       95.22      8.85 o 
   6   7   7        5.91       14.29      5.95 o 
   7   7   7        0.29       -3.07      5.44 o 
   1   8   7        1.27        3.93      2.51 o 
   2   8   7      214.87      216.50      7.83 o 
   3   8   7       32.72       22.50      4.52 o 
   4   8   7       24.94       14.97      4.60 o 
   5   8   7       45.06       36.76      7.52 o 
   6   8   7       20.52       13.14      7.41 o 
   1   9   7        5.50        3.19      2.81 o 
   2   9   7       74.73       78.48      5.76 o 
   3   9   7      133.05      137.96      8.43 o 
   4   9   7        2.94        9.90      4.76 o 
   5   9   7      134.53      118.71     10.22 o 
   6   9   7       62.69       60.93     10.12 o 
   1  10   7       88.87      107.84      7.05 o 
   2  10   7      313.88      298.70      9.66 o 
   3  10   7        9.22       11.15      4.66 o 
   4  10   7      168.87      168.02     11.09 o 
   5  10   7        1.30        5.60      5.14 o 
   1  11   7        1.19        2.39      4.56 o 
   2  11   7       29.59       20.69      5.74 o 
   3  11   7      190.29      188.46      9.20 o 
   4  11   7       14.19       12.98      5.76 o 
   1  12   7        3.73       10.70      5.33 o 
   2  12   7      123.19      111.03     11.29 o 
   3  12   7        7.06        6.97      6.89 o 
   4  12   7       19.07       18.91      6.86 o 
   1  13   7        5.54        1.51      6.42 o 
   2  13   7        2.85       -0.03      6.91 o 
   0   0   8     1623.59     1566.33     44.40 o 
   1   0   8     2215.28     2231.48     32.05 o 
   2   0   8     7956.93     7796.36     83.83 o 
   3   0   8      235.35      225.77     11.73 o 
   4   0   8     4942.19     5158.08     63.60 o 
   5   0   8     1083.02     1108.81     37.38 o 
   6   0   8      973.98      987.58     24.56 o 
   7   0   8      703.37      762.00     29.55 o 
   0   1   8     1126.55     1156.83     16.79 o 
   1   1   8     3798.63     3691.09     29.34 o 
   2   1   8      134.47      131.09      5.44 o 
   3   1   8      303.20      287.71      7.73 o 
   4   1   8       44.90       60.72      5.24 o 
   5   1   8      944.56      973.16     16.16 o 
   6   1   8       74.81       79.23     15.17 o 
   7   1   8      957.51     1046.15     24.04 o 
   8   1   8       43.00       41.82     12.12 o 
   0   2   8     1805.90     1642.02     21.49 o 
   1   2   8       89.54       98.13      4.01 o 
   2   2   8     2332.75     2171.77     30.08 o 
   3   2   8      115.46      114.14      5.47 o 
   4   2   8     1119.51     1105.16     16.31 o 
   5   2   8       98.72      114.84      6.36 o 
   6   2   8      879.49      885.11     18.51 o 
   7   2   8       11.81       10.71      5.78 o 
   0   3   8      312.14      301.29      8.46 o 
   1   3   8     4171.76     4013.00     29.35 o 
   2   3   8     1082.44     1097.23     20.37 o 
   3   3   8     5681.53     5579.71     44.41 o 
   4   3   8     1734.33     1678.87     23.74 o 
   5   3   8     1681.24     1745.30     23.25 o 
   6   3   8      304.64      277.39     12.84 o 
   7   3   8      434.20      443.14     24.02 o 
   0   4   8     4824.35     4874.21     42.88 o 
   1   4   8      108.55      126.17      4.56 o 
   2   4   8      818.66      749.90     12.35 o 
   3   4   8      208.14      192.83      6.93 o 
   4   4   8      111.31      109.74      6.13 o 
   5   4   8       15.15        7.30      4.49 o 
   6   4   8     1056.68     1073.40     32.00 o 
   7   4   8       15.51        8.88      5.89 o 
   0   5   8      185.17      194.95     12.69 o 
   1   5   8      654.78      617.40      8.69 o 
   2   5   8        1.30       -0.40      2.30 o 
   3   5   8     3077.15     3084.99     33.46 o 
   4   5   8      180.06      182.31      9.88 o 
   5   5   8      814.24      803.93     19.93 o 
   6   5   8      123.07      125.54     10.08 o 
   7   5   8      204.86      201.13     12.94 o 
   0   6   8     4175.54     4293.24     40.46 o 
   1   6   8     1261.34     1305.91     15.25 o 
   2   6   8     2546.74     2471.09     24.16 o 
   3   6   8      186.97      170.10     10.97 o 
   4   6   8     1560.28     1526.20     32.21 o 
   5   6   8      314.65      297.58     13.30 o 
   6   6   8      703.95      685.03     22.78 o 
   7   6   8      191.38      162.93     12.39 o 
   0   7   8      594.02      618.83     18.02 o 
   1   7   8     1060.32     1064.51     12.60 o 
   2   7   8       32.74       25.96      4.32 o 
   3   7   8      292.02      299.06     10.70 o 
   4   7   8        1.98        2.27      4.17 o 
   5   7   8      365.04      333.33     15.95 o 
   6   7   8       20.63       16.79      6.32 o 
   0   8   8      221.19      231.10      8.29 o 
   1   8   8       11.40       12.86      3.15 o 
   2   8   8     1080.94     1101.16     17.23 o 
   3   8   8       83.61       90.96      7.15 o 
   4   8   8     1891.36     1881.15     32.67 o 
   5   8   8       51.88       48.37      7.51 o 
   6   8   8       75.41       49.37      7.99 o 
   0   9   8       44.47       31.32      6.25 o 
   1   9   8     2349.17     2499.00     31.36 o 
   2   9   8      686.66      746.92     19.28 o 
   3   9   8      342.53      341.94     16.75 o 
   4   9   8      258.26      250.00     12.69 o 
   5   9   8      618.17      631.00     19.56 o 
   0  10   8      247.97      264.67     15.95 o 
   1  10   8        1.31        8.16      4.68 o 
   2  10   8      209.25      233.66      9.33 o 
   3  10   8      255.97      262.10     11.43 o 
   4  10   8      451.79      436.12     21.00 o 
   5  10   8        1.66        1.26      5.92 o 
   0  11   8       48.05       45.99      9.71 o 
   1  11   8      458.59      483.34     19.12 o 
   2  11   8      105.57      114.72      9.28 o 
   3  11   8      495.99      527.42     17.07 o 
   4  11   8       40.06       37.57      7.51 o 
   0  12   8     1467.12     1660.92     42.36 o 
   1  12   8      175.43      204.74     13.69 o 
   2  12   8      315.81      300.31     27.72 o 
   3  12   8      113.49      101.16     11.73 o 
   0  13   8       46.41       65.97     12.04 o 
   1  13   8       18.15       18.96      7.82 o 
   1   1   9      123.98      119.04      4.79 o 
   2   1   9        6.49        3.80      2.26 o 
   3   1   9       61.90       56.00      4.50 o 
   4   1   9      333.53      334.57      9.25 o 
   5   1   9       33.81       39.50      4.77 o 
   6   1   9       22.31       22.98      5.07 o 
   7   1   9       80.81       72.62     10.48 o 
   1   2   9       78.01       69.55      5.14 o 
   2   2   9      541.93      531.91      9.56 o 
   3   2   9       28.20       21.39      3.14 o 
   4   2   9      668.73      692.78     12.21 o 
   5   2   9      471.56      421.30     10.09 o 
   6   2   9      195.78      199.82      9.18 o 
   7   2   9       58.97       60.22      8.21 o 
   1   3   9        6.51        3.19      2.25 o 
   2   3   9      253.00      220.36      7.10 o 
   3   3   9        1.06       -2.22      2.17 o 
   4   3   9      928.20      887.16     13.91 o 
   5   3   9        1.31       -0.27      3.26 o 
   6   3   9      125.38      122.33     10.03 o 
   7   3   9        8.58        7.19      5.96 o 
   1   4   9      703.98      724.37     11.36 o 
   2   4   9        7.98        4.84      2.60 o 
   3   4   9      241.97      229.04      7.72 o 
   4   4   9       20.06       16.63      3.66 o 
   5   4   9        6.63       11.50      4.78 o 
   6   4   9      125.77      133.16     10.54 o 
   7   4   9        0.70       -3.22      5.61 o 
   1   5   9       81.00       84.97      4.30 o 
   2   5   9      226.48      210.50      7.30 o 
   3   5   9       58.77       60.26      4.95 o 
   4   5   9       49.63       47.95      6.54 o 
   5   5   9       76.94       71.28      8.03 o 
   6   5   9       66.44       69.51     10.20 o 
   7   5   9       27.77       21.07      7.16 o 
   1   6   9      406.78      422.88      7.81 o 
   2   6   9      188.38      194.34      8.02 o 
   3   6   9      159.55      155.67      9.17 o 
   4   6   9       88.30       69.67      7.55 o 
   5   6   9      157.58      156.24     13.91 o 
   6   6   9       22.66       17.28      6.36 o 
   1   7   9       21.59       23.71      3.05 o 
   2   7   9       78.58       87.43      6.59 o 
   3   7   9      101.79       76.12      7.40 o 
   4   7   9       48.16       43.73      8.35 o 
   5   7   9       17.65       16.76      6.90 o 
   6   7   9        0.50       -0.61      5.65 o 
   1   8   9       11.06       14.76      3.37 o 
   2   8   9        6.53        6.97      3.95 o 
   3   8   9        0.01        4.20      4.15 o 
   4   8   9       20.47       18.67      5.97 o 
   5   8   9        0.05       -3.99      5.09 o 
   6   8   9      177.36      154.25     12.52 o 
   1   9   9        2.46        4.02      3.48 o 
   2   9   9       46.41       48.57      7.22 o 
   3   9   9       21.50       17.87      5.13 o 
   4   9   9        0.04       -2.86      4.97 o 
   5   9   9        0.28       -3.09      5.66 o 
   1  10   9      213.12      219.54     11.15 o 
   2  10   9       27.26       11.88      5.03 o 
   3  10   9       37.58       33.95      6.15 o 
   4  10   9        2.44        5.05      5.87 o 
   1  11   9       82.78       85.84     12.60 o 
   2  11   9       13.08        3.34      6.28 o 
   3  11   9       61.07       50.44      7.39 o 
   4  11   9        6.76       -1.67      5.65 o 
   1  12   9      115.92      115.29     11.63 o 
   2  12   9        0.01       -3.18      8.18 o 
   0   0  10      777.23      883.09     35.07 o 
   1   0  10      928.25      894.09     20.08 o 
   2   0  10       15.52       30.61      5.14 o 
   3   0  10      155.52      117.95      8.86 o 
   4   0  10      435.19      440.94     16.90 o 
   5   0  10     2708.74     2723.63     44.47 o 
   6   0  10      119.15       95.28     11.89 o 
   7   0  10       46.06       32.98     11.31 o 
   0   1  10     7340.09     7050.19    143.46 o 
   1   1  10     1602.44     1564.60     19.23 o 
   2   1  10      958.71      895.34     14.46 o 
   3   1  10        1.41        1.48      2.68 o 
   4   1  10     3583.94     3573.53     36.22 o 
   5   1  10      429.14      454.17     13.61 o 
   6   1  10      272.68      278.61     11.85 o 
   7   1  10      100.48      122.21     12.29 o 
   0   2  10      917.41      900.57     20.25 o 
   1   2  10     3919.89     3719.77     34.50 o 
   2   2  10      204.21      212.03      7.08 o 
   3   2  10      795.15      790.50     12.91 o 
   4   2  10      629.01      640.01     16.77 o 
   5   2  10     2290.98     2329.96     26.26 o 
   6   2  10       59.81       58.76      6.31 o 
   7   2  10      243.54      257.05     14.13 o 
   0   3  10     1803.46     1762.86     25.19 o 
   1   3  10        1.56       10.64      2.91 o 
   2   3  10       33.60       38.22      4.11 o 
   3   3  10      631.15      622.55     11.48 o 
   4   3  10      298.19      282.70      8.47 o 
   5   3  10      217.72      221.32     10.32 o 
   6   3  10      651.77      640.58     29.18 o 
   7   3  10        0.72        6.70      6.23 o 
   0   4  10      675.61      678.43     14.59 o 
   1   4  10     2349.45     2307.18     23.47 o 
   2   4  10      529.02      546.60     12.08 o 
   3   4  10     3078.48     2993.02     31.72 o 
   4   4  10      194.20      168.15      7.84 o 
   5   4  10      344.32      347.45     13.71 o 
   6   4  10      109.11      135.28     10.75 o 
   7   4  10      309.64      313.89     18.78 o 
   0   5  10     1165.81     1175.44     20.35 o 
   1   5  10      117.41      130.72      5.84 o 
   2   5  10     2407.59     2373.10     26.76 o 
   3   5  10      610.13      657.63     13.29 o 
   4   5  10      513.43      507.42     15.68 o 
   5   5  10       97.63       89.34      8.85 o 
   6   5  10     1204.29     1249.70     28.02 o 
   0   6  10      116.95      109.88      7.59 o 
   1   6  10       68.96       69.53      4.89 o 
   2   6  10      236.01      220.93      8.03 o 
   3   6  10     1483.40     1484.45     26.71 o 
   4   6  10        2.51        2.80      4.61 o 
   5   6  10        4.99        5.86      5.05 o 
   6   6  10      189.35      190.70     12.91 o 
   0   7  10       34.82       35.34      5.24 o 
   1   7  10      594.75      628.53     10.95 o 
   2   7  10     3723.88     3871.84     51.50 o 
   3   7  10      132.98      127.28      9.34 o 
   4   7  10      595.47      567.88     17.52 o 
   5   7  10       18.01       17.94      6.25 o 
   6   7  10      210.22      177.17     12.97 o 
   0   8  10       18.86       15.70      4.79 o 
   1   8  10      764.17      764.34     14.49 o 
   2   8  10      436.85      458.18     13.59 o 
   3   8  10      989.17      986.76     25.51 o 
   4   8  10      101.20      109.52     19.37 o 
   5   8  10      237.76      229.93     13.78 o 
   0   9  10       29.37       31.52      8.01 o 
   1   9  10       63.15       65.59      8.89 o 
   2   9  10      895.94      940.94     19.22 o 
   3   9  10       96.04       98.37      9.20 o 
   4   9  10      102.34       74.30      8.94 o 
   5   9  10        6.99        5.82      6.50 o 
   0  10  10        4.96        7.65     10.01 o 
   1  10  10      829.54      892.95     30.46 o 
   2  10  10      309.85      335.66     12.50 o 
   3  10  10      379.20      404.99     18.80 o 
   4  10  10      168.45      176.56     12.67 o 
   0  11  10      618.85      610.87     35.74 o 
   1  11  10       21.85       11.14     11.86 o 
   2  11  10      292.54      286.88     15.77 o 
   3  11  10       97.28      105.64      9.30 o 
   0  12  10      205.50      211.96     24.98 o 
   1  12  10       91.74       83.42     19.05 o 
   1   1  11       12.70       14.52      3.21 o 
   2   1  11      127.89      123.88      5.87 o 
   3   1  11      229.83      207.71     10.05 o 
   4   1  11      204.25      196.60      8.41 o 
   5   1  11      106.09      109.06      7.39 o 
   6   1  11        1.21        4.11      5.04 o 
   1   2  11      433.19      442.87     17.43 o 
   2   2  11     1102.24      995.51     16.97 o 
   3   2  11        0.00       -0.58      2.69 o 
   4   2  11      273.11      286.59      9.00 o 
   5   2  11        2.19        8.98      3.71 o 
   6   2  11        2.25        4.73      4.71 o 
   1   3  11       56.99       58.67      5.64 o 
   2   3  11      111.07      104.84      6.12 o 
   3   3  11      529.48      506.74     11.71 o 
   4   3  11      275.55      279.79      8.90 o 
   5   3  11      109.47      108.57      7.59 o 
   6   3  11       34.80       36.34      7.31 o 
   1   4  11      107.69       95.37      5.84 o 
   2   4  11      188.84      180.22      7.57 o 
   3   4  11      175.35      174.54      7.89 o 
   4   4  11      293.63      275.31     10.73 o 
   5   4  11       59.90       64.27      8.13 o 
   6   4  11       68.33       61.00      8.58 o 
   1   5  11      647.94      622.57     11.70 o 
   2   5  11        1.92        3.56      3.30 o 
   3   5  11        8.25        4.88      3.42 o 
   4   5  11        0.73       -0.42      4.53 o 
   5   5  11       21.08       14.18      5.91 o 
   6   5  11      113.75      106.91     10.73 o 
   1   6  11       52.53       58.24      4.93 o 
   2   6  11      303.65      296.81      9.55 o 
   3   6  11      156.73      158.83     11.27 o 
   4   6  11        8.53        1.56      4.72 o 
   5   6  11        0.26       -3.79      4.91 o 
   6   6  11       63.97       52.57     25.90 o 
   1   7  11      118.64      117.53      6.39 o 
   2   7  11        6.90        9.95      4.77 o 
   3   7  11       18.81       15.93      5.73 o 
   4   7  11        0.96        0.88      5.06 o 
   5   7  11       68.03       65.15      8.53 o 
   1   8  11       48.90       57.51      6.15 o 
   2   8  11       63.71       66.96      7.78 o 
   3   8  11        7.57        3.49      5.18 o 
   4   8  11       45.39       17.38      6.12 o 
   5   8  11       34.17       33.65     10.08 o 
   1   9  11      199.09      202.51     11.65 o 
   2   9  11        0.23       -2.69      4.96 o 
   3   9  11        1.81       -3.47      5.24 o 
   4   9  11        1.62        3.57      6.39 o 
   1  10  11       81.36       85.40     12.06 o 
   2  10  11       63.54       60.89      7.32 o 
   3  10  11       29.22       15.26      6.76 o 
   1  11  11      228.95      235.34     25.40 o 
   2  11  11       33.63       27.92      9.81 o 
   0   0  12       42.40       75.98     14.38 o 
   1   0  12      290.52      339.99     16.97 o 
   2   0  12      704.13      718.07     19.85 o 
   3   0  12        2.90        1.11      4.32 o 
   4   0  12     1891.55     1933.49     36.81 o 
   5   0  12       28.38       43.55      8.32 o 
   6   0  12      310.14      317.79     17.04 o 
   0   1  12      432.89      442.05     24.09 o 
   1   1  12     2303.25     2264.92     29.77 o 
   2   1  12      663.34      663.64     13.48 o 
   3   1  12      407.13      384.67      9.85 o 
   4   1  12      250.89      241.21     11.78 o 
   5   1  12      602.44      604.32     14.66 o 
   6   1  12      287.69      253.51     11.25 o 
   0   2  12     1697.75     1768.90     40.92 o 
   1   2  12      471.41      461.00     12.41 o 
   2   2  12      803.92      805.94     14.88 o 
   3   2  12      608.17      575.86     14.16 o 
   4   2  12      670.25      691.23     14.38 o 
   5   2  12      210.80      186.75      8.55 o 
   6   2  12      445.96      481.03     15.83 o 
   0   3  12       12.50       11.11      4.92 o 
   1   3  12      556.00      573.03     13.99 o 
   2   3  12      205.90      209.86      8.32 o 
   3   3  12      613.92      585.15     13.22 o 
   4   3  12       53.53       53.84      5.53 o 
   5   3  12      688.37      645.71     15.39 o 
   6   3  12        9.97       11.63      6.57 o 
   0   4  12     3840.59     3718.47     53.22 o 
   1   4  12      223.34      233.27      9.84 o 
   2   4  12      863.35      830.48     17.14 o 
   3   4  12      733.33      706.98     14.69 o 
   4   4  12      114.69      118.47      7.84 o 
   5   4  12      168.49      157.09     11.34 o 
   6   4  12      505.38      531.15     19.02 o 
   0   5  12      489.81      488.34     19.20 o 
   1   5  12      302.21      311.35     13.15 o 
   2   5  12      403.11      387.57     13.12 o 
   3   5  12     1203.21     1230.64     20.00 o 
   4   5  12      186.91      174.26     14.29 o 
   5   5  12      433.01      437.45     27.07 o 
   0   6  12      353.14      370.30     17.88 o 
   1   6  12      119.98      103.85      6.96 o 
   2   6  12      597.99      614.89     13.73 o 
   3   6  12       13.50        8.60      7.73 o 
   4   6  12      419.00      438.56     18.04 o 
   5   6  12       20.24       25.42      7.93 o 
   0   7  12      434.15      444.06     16.90 o 
   1   7  12      825.44      848.54     16.41 o 
   2   7  12      154.53      132.43      9.74 o 
   3   7  12      760.60      774.48     20.56 o 
   4   7  12      203.75      196.20     12.55 o 
   5   7  12      183.51      180.36     18.32 o 
   0   8  12        3.27        3.10      5.85 o 
   1   8  12      350.87      358.82     36.15 o 
   2   8  12      528.97      566.46     17.42 o 
   3   8  12       78.37       74.35      8.74 o 
   4   8  12      636.42      683.59     21.05 o 
   0   9  12       65.67       78.67     16.99 o 
   1   9  12      585.67      606.85     20.98 o 
   2   9  12        3.06        6.35      5.75 o 
   3   9  12       96.97       79.12      9.36 o 
   1  10  12      124.57      115.09     19.85 o 
   2  10  12      483.70      497.33     19.83 o 
   1   1  13       42.25       39.39      5.40 o 
   2   1  13        0.00        1.29      3.54 o 
   3   1  13       22.94       14.36      3.79 o 
   4   1  13        1.90       -1.54      3.56 o 
   5   1  13      134.10      137.58      7.96 o 
   1   2  13       38.59       20.49      4.68 o 
   2   2  13      325.72      309.95     15.95 o 
   3   2  13       36.65       40.31      4.87 o 
   4   2  13       74.92       59.13      5.71 o 
   5   2  13       24.31       11.59      4.88 o 
   1   3  13      157.16      156.02      8.82 o 
   2   3  13       10.52       11.95      4.39 o 
   3   3  13        2.30        1.17      3.72 o 
   4   3  13       10.73        9.55      4.34 o 
   5   3  13       27.53       30.38      6.21 o 
   1   4  13      110.51       95.86      7.65 o 
   2   4  13       43.78       39.45      5.91 o 
   3   4  13       47.72       46.35      5.61 o 
   4   4  13        0.46        2.94      4.09 o 
   5   4  13        5.19       -0.50      5.47 o 
   1   5  13        8.97       12.15      4.66 o 
   2   5  13       50.44       33.12      5.69 o 
   3   5  13       93.21       84.03      6.95 o 
   4   5  13       15.12       20.41      6.39 o 
   5   5  13       34.53       21.20      7.37 o 
   1   6  13       58.27       69.57      7.20 o 
   2   6  13       82.01       78.69      7.33 o 
   3   6  13        4.97        4.05      5.48 o 
   4   6  13       21.78       19.73      6.48 o 
   1   7  13       94.87       91.96      8.01 o 
   2   7  13        3.46        5.33      6.52 o 
   3   7  13        0.07       -5.06      5.13 o 
   4   7  13        8.21        8.47      6.66 o 
   1   8  13        0.00       -6.91      5.96 o 
   2   8  13       65.36       52.69      9.36 o 
   3   8  13        5.17        0.46      5.91 o 
   1   9  13       42.83       43.87     10.85 o 
   2   9  13        8.80        0.82      7.42 o 
   0   0  14     1456.29     1589.87     58.66 o 
   1   0  14      519.14      504.63     22.64 o 
   2   0  14      619.76      631.62     20.65 o 
   3   0  14     2846.60     2939.55     49.20 o 
   4   0  14      420.49      473.33     38.29 o 
   5   0  14      326.73      334.93     17.81 o 
   0   1  14       23.88       64.12     15.47 o 
   1   1  14       63.11       66.94      7.62 o 
   2   1  14     1100.73     1081.46     21.20 o 
   3   1  14      197.11      198.59     10.58 o 
   4   1  14       54.71       45.54      5.55 o 
   5   1  14      118.31      120.06      8.11 o 
   0   2  14      154.58      159.41     15.01 o 
   1   2  14      296.53      317.18     17.57 o 
   2   2  14      137.25      114.05      8.41 o 
   3   2  14      502.63      496.61     14.94 o 
   4   2  14      190.05      197.91      9.11 o 
   5   2  14       69.45       62.71      8.65 o 
   0   3  14     1024.81      963.64     37.30 o 
   1   3  14      731.30      731.17     17.38 o 
   2   3  14     1201.36     1182.23     22.57 o 
   3   3  14      621.03      605.29     21.52 o 
   4   3  14      621.86      647.95     15.69 o 
   5   3  14      171.65      174.81     12.53 o 
   0   4  14        5.05        3.18     10.58 o 
   1   4  14      670.86      708.35     18.27 o 
   2   4  14      114.60      104.34      8.45 o 
   3   4  14       21.44       21.32      5.55 o 
   4   4  14      137.22      116.12      9.30 o 
   0   5  14      456.73      432.13     18.06 o 
   1   5  14      249.42      239.54     14.55 o 
   2   5  14       87.94       97.14      9.98 o 
   3   5  14       80.28       72.99      7.77 o 
   4   5  14      494.09      546.19     18.91 o 
   0   6  14      393.84      387.51     22.86 o 
   1   6  14      895.93      926.57     20.89 o 
   2   6  14      494.90      544.66     16.63 o 
   3   6  14      431.37      446.46     35.92 o 
   0   7  14      592.82      618.30     21.50 o 
   1   7  14       54.41       54.19      7.19 o 
   2   7  14       13.13       14.54      7.47 o 
   3   7  14       29.52       20.42      8.53 o 
   0   8  14      169.20      147.44     21.47 o 
   1   8  14      142.14      132.04     12.83 o 
   2   8  14      137.95      151.98     13.80 o 
   1   1  15        3.50       -1.56      5.06 o 
   2   1  15       11.70       11.25      5.02 o 
   3   1  15       18.49       10.31      5.37 o 
   4   1  15        1.70        0.27      4.76 o 
   1   2  15       10.43       16.38      5.97 o 
   2   2  15       78.27       75.05      7.64 o 
   3   2  15       79.07       53.08      7.25 o 
   4   2  15       39.10       43.03      7.12 o 
   1   3  15        8.75        1.14      4.80 o 
   2   3  15       74.56       79.42      8.00 o 
   3   3  15       23.21       10.00      5.21 o 
   4   3  15        7.80        8.36      5.93 o 
   1   4  15       55.93       62.72      7.56 o 
   2   4  15       71.62       77.28      8.19 o 
   3   4  15       21.03        8.06      6.79 o 
   1   5  15      111.63      104.68      9.12 o 
   2   5  15        3.00       -2.60      4.80 o 
   3   5  15        6.12        1.21      7.10 o 
   1   6  15       69.75       66.99      7.94 o 
   2   6  15        0.04        2.61      5.77 o 
   1   7  15       10.31       12.19      7.00 o 
   0   0  16      166.19      152.00     23.88 o 
   1   0  16      345.68      331.01     21.90 o 
   2   0  16      333.40      378.74     23.51 o 
   3   0  16      530.62      581.23     66.31 o 
   0   1  16       31.30       34.77     10.64 o 
   1   1  16      163.00      172.10     16.03 o 
   2   1  16      289.47      332.99     18.29 o 
   3   1  16      778.94      934.68     25.11 o 
   0   2  16      315.43      325.08     21.67 o 
   1   2  16      159.21      159.07     16.17 o 
   2   2  16      380.70      416.09     19.71 o 
   3   2  16      229.70      232.68     12.46 o 
   0   3  16      336.52      273.13     38.07 o 
   1   3  16      385.50      440.22     17.00 o 
   2   3  16      361.18      357.64     15.14 o 
   0   4  16      238.75      220.64     18.91 o 
   1   4  16      136.98      143.18     11.34 o 
   2   4  16      266.54      271.70     14.59 o 
   0   5  16      345.25      341.36     23.06 o 
   1   5  16      410.88      467.84     15.96 o 
   1   1  17       10.16       17.57      7.09 o 
   1   2  17        3.29        9.56      6.39 o 
                                                 
